# Supplementary material for: The Wound-Healing Potential of Olea europaea L. Cv. Arbequina Leaves Extract: An Integrated In Vitro, In Silico, and In Vivo Investigation
Source: Metabolites. 2022 Aug 25;12(9):791. doi: 10.3390/metabo12090791 (PMC9503157; doi:10.3390/metabo12090791)
Supplement: Supplementary file 1 [file metabolites-12-00791-s001.zip]

Archive with 1 entries (1 files):
- metabolites-1814821-supplementary.pdf
